# Supplementary material for: BiCl3-catalyzed green synthesis of 4-hydroxy-2-quinolone analogues under microwave irradiation
Source: RSC Adv. 2023 Sep 21;13(40):28030–41. doi: 10.1039/d3ra05289c (PMC10517106; doi:10.1039/d3ra05289c)
Supplement: RA-013-D3RA05289C-s002 [file RA-013-D3RA05289C-s002.cif]

# Electronic Supplementary Material (ESI) for RSC Advances.
# This journal is © The Royal Society of Chemistry 2023

####################################################################### 
# 
# This file contains crystal structure data downloaded from the 
# Cambridge Structural Database (CSD) hosted by the Cambridge 
# Crystallographic Data Centre (CCDC).
# 
# Full information about CCDC data access policies and citation 
# guidelines are available at http://www.ccdc.cam.ac.uk/access/V1 
# 
# Audit and citation data items may have been added by the CCDC. 
# Please retain this information to preserve the provenance of 
# this file and to allow appropriate attribution of the data. 
# 
#######################################################################

data_db
_audit_block_doi                 10.5517/ccdc.csd.cc2frhxm
_database_code_depnum_ccdc_archive 'CCDC 2256921'
loop_
_audit_author_name
_audit_author_address
"UnivERSITE  d'Annaba"
;LCOA
Algeria
;
_audit_update_record             
;
2023-04-27 deposited with the CCDC.	2023-09-03 downloaded from the CCDC.
;
_audit_creation_date             2022-06-24
_audit_creation_method           
;
Olex2 1.5
(compiled 2022.04.07 svn.rca3783a0 for OlexSys, GUI svn.r6498)
;
_shelx_SHELXL_version_number     2018/3
_chemical_name_common            ?
_chemical_name_systematic        ?
_chemical_formula_moiety         'C18 H19 N O3'
_chemical_formula_sum            'C18 H19 N O3'
_chemical_formula_weight         297.34
_chemical_melting_point          ?

loop_
_atom_type_symbol
_atom_type_description
_atom_type_scat_dispersion_real
_atom_type_scat_dispersion_imag
_atom_type_scat_source
C C 0.0033 0.0016 'International Tables Vol C Tables 4.2.6.8 and 6.1.1.4'
H H 0.0000 0.0000 'International Tables Vol C Tables 4.2.6.8 and 6.1.1.4'
N N 0.0061 0.0033 'International Tables Vol C Tables 4.2.6.8 and 6.1.1.4'
O O 0.0106 0.0060 'International Tables Vol C Tables 4.2.6.8 and 6.1.1.4'

_shelx_space_group_comment       
;
The symmetry employed for this shelxl refinement is uniquely defined
by the following loop, which should always be used as a source of
symmetry information in preference to the above space-group names.
They are only intended as comments.
;
_space_group_crystal_system      triclinic
_space_group_IT_number           2
_space_group_name_H-M_alt        'P -1'
_space_group_name_Hall           '-P 1'
loop_
_space_group_symop_operation_xyz
'x, y, z'
'-x, -y, -z'

_cell_length_a                   6.4370(3)
_cell_length_b                   10.9513(4)
_cell_length_c                   11.3400(6)
_cell_angle_alpha                102.588(4)
_cell_angle_beta                 102.906(4)
_cell_angle_gamma                91.799(3)
_cell_volume                     757.77(6)
_cell_formula_units_Z            2
_cell_measurement_reflns_used    5848
_cell_measurement_temperature    295
_cell_measurement_theta_max      31.3890
_cell_measurement_theta_min      2.9990
_shelx_estimated_absorpt_T_max   0.993
_shelx_estimated_absorpt_T_min   0.972
_exptl_absorpt_coefficient_mu    0.089
_exptl_absorpt_correction_T_max  1.00000
_exptl_absorpt_correction_T_min  0.68874
_exptl_absorpt_correction_type   multi-scan
_exptl_absorpt_process_details   
;
CrysAlisPro 1.171.42.51a (Rigaku Oxford Diffraction, 2022)
Empirical absorption correction using spherical harmonics,
implemented in SCALE3 ABSPACK scaling algorithm.
;
_exptl_absorpt_special_details   ?
_exptl_crystal_colour            colourless
_exptl_crystal_colour_primary    colourless
_exptl_crystal_density_diffrn    1.303
_exptl_crystal_density_meas      ?
_exptl_crystal_density_method    ?
_exptl_crystal_description       prism
_exptl_crystal_F_000             316
_exptl_crystal_size_max          0.32
_exptl_crystal_size_mid          0.14
_exptl_crystal_size_min          0.08
_exptl_transmission_factor_max   ?
_exptl_transmission_factor_min   ?
_diffrn_reflns_av_R_equivalents  0.0259
_diffrn_reflns_av_unetI/netI     0.0245
_diffrn_reflns_Laue_measured_fraction_full 0.998
_diffrn_reflns_Laue_measured_fraction_max 0.898
_diffrn_reflns_limit_h_max       9
_diffrn_reflns_limit_h_min       -9
_diffrn_reflns_limit_k_max       15
_diffrn_reflns_limit_k_min       -15
_diffrn_reflns_limit_l_max       17
_diffrn_reflns_limit_l_min       -17
_diffrn_reflns_number            19501
_diffrn_reflns_point_group_measured_fraction_full 0.998
_diffrn_reflns_point_group_measured_fraction_max 0.898
_diffrn_reflns_theta_full        25.242
_diffrn_reflns_theta_max         33.343
_diffrn_reflns_theta_min         2.360
_diffrn_ambient_temperature      295
_diffrn_detector                 'CCD plate'
_diffrn_detector_area_resol_mean 5.3048
_diffrn_detector_type            AtlasS2
_diffrn_measured_fraction_theta_full 0.998
_diffrn_measured_fraction_theta_max 0.898
_diffrn_measurement_details      
;
List of Runs (angles in degrees, time in seconds):

  # Type    Start    End  Width  t~exp~   \w     \q     \k     \f   Frames
#--------------------------------------------------------------------------
  1  \w    -57.00  11.00   1.00   25.00    --  -19.88  90.00  26.00   68
  2  \w    -23.00  12.00   1.00   25.00    --  -19.88 -90.00 -88.00   35
  3  \w    -32.00  57.00   1.00   25.00    --   20.34 -90.00 -88.00   89
  4  \w    -90.00   4.00   1.00   25.00    --  -19.88 -38.00  90.00   94
  5  \w    -93.00   5.00   1.00   25.00    --  -19.88 -57.00   0.00   98
  6  \w    -44.00  -4.00   1.00   25.00    --  -19.88  38.00 150.00   40
  7  \w      8.00  54.00   1.00   25.00    --  -19.88  38.00 150.00   46
  8  \w    -94.00  -2.00   1.00   25.00    --  -19.88 -38.00-150.00   92
  9  \w     36.00 106.00   1.00   25.00    --   20.34-178.00  60.00   70
 10  \w     -8.00  81.00   1.00   25.00    --   20.34  57.00-120.00   89
 11  \w     35.00  74.00   1.00   25.00    --   20.34 178.00 -90.00   39
 12  \w     -4.00  74.00   1.00   25.00    --   22.00-118.00-174.02   78
;
_diffrn_measurement_device       'four-circle diffractometer'
_diffrn_measurement_device_type  'SuperNova, Dual, Cu at home/near, AtlasS2'
_diffrn_measurement_method       '\w scans'
_diffrn_orient_matrix_type       
'CrysAlisPro convention (1999,Acta A55,543-557)'
_diffrn_orient_matrix_UB_11      -0.0369776000
_diffrn_orient_matrix_UB_12      0.0313510000
_diffrn_orient_matrix_UB_13      0.0520987000
_diffrn_orient_matrix_UB_21      -0.0286316000
_diffrn_orient_matrix_UB_22      0.0498129000
_diffrn_orient_matrix_UB_23      -0.0296412000
_diffrn_orient_matrix_UB_31      -0.1033613000
_diffrn_orient_matrix_UB_32      -0.0311670000
_diffrn_orient_matrix_UB_33      -0.0275092000
_diffrn_radiation_monochromator  mirror
_diffrn_radiation_probe          x-ray
_diffrn_radiation_type           'Mo K\a'
_diffrn_radiation_wavelength     0.71073
_diffrn_source                   'micro-focus sealed X-ray tube'
_diffrn_source_type              'SuperNova (Mo) X-ray Source'
_reflns_Friedel_coverage         0.000
_reflns_Friedel_fraction_full    .
_reflns_Friedel_fraction_max     .
_reflns_number_gt                3672
_reflns_number_total             5272
_reflns_special_details          
;
 Reflections were merged by SHELXL according to the crystal
 class for the calculation of statistics and refinement.
 
 _reflns_Friedel_fraction is defined as the number of unique
 Friedel pairs measured divided by the number that would be
 possible theoretically, ignoring centric projections and
 systematic absences.
;
_reflns_threshold_expression     'I > 2\s(I)'
_computing_cell_refinement       'CrysAlisPro 1.171.42.51a (Rigaku OD, 2022)'
_computing_data_collection       'CrysAlisPro 1.171.42.51a (Rigaku OD, 2022)'
_computing_data_reduction        'CrysAlisPro 1.171.42.51a (Rigaku OD, 2022)'
_computing_molecular_graphics    'Olex2 1.5 (Dolomanov et al., 2009)'
_computing_publication_material  'Olex2 1.5 (Dolomanov et al., 2009)'
_computing_structure_refinement  'SHELXL 2018/3 (Sheldrick, 2015)'
_computing_structure_solution    'SHELXT 2014/5 (Sheldrick, 2014)'
_refine_diff_density_max         0.236
_refine_diff_density_min         -0.166
_refine_diff_density_rms         0.038
_refine_ls_extinction_coef       .
_refine_ls_extinction_method     none
_refine_ls_goodness_of_fit_ref   1.043
_refine_ls_hydrogen_treatment    constr
_refine_ls_matrix_type           full
_refine_ls_number_parameters     202
_refine_ls_number_reflns         5272
_refine_ls_number_restraints     0
_refine_ls_R_factor_all          0.0799
_refine_ls_R_factor_gt           0.0552
_refine_ls_restrained_S_all      1.043
_refine_ls_shift/su_max          0.000
_refine_ls_shift/su_mean         0.000
_refine_ls_structure_factor_coef Fsqd
_refine_ls_weighting_details     
'w=1/[\s^2^(Fo^2^)+(0.0579P)^2^+0.1794P] where P=(Fo^2^+2Fc^2^)/3'
_refine_ls_weighting_scheme      calc
_refine_ls_wR_factor_gt          0.1414
_refine_ls_wR_factor_ref         0.1579
_refine_special_details          ?
_olex2_refinement_description    
;
1. Fixed Uiso
 At 1.2 times of:
  All C(H) groups, All C(H,H) groups
 At 1.5 times of:
  All C(H,H,H) groups, All O(H) groups
2.a Secondary CH2 refined with riding coordinates:
 C2(H2A,H2B), C4(H4A,H4B), C10(H10A,H10B)
2.b Aromatic/amide H refined with riding coordinates:
 C8(H8), C12(H12), C13(H13), C14(H14), C15(H15), C16(H16)
2.c Idealised Me refined as rotating group:
 C17(H17A,H17B,H17C), C18(H18A,H18B,H18C)
2.d Idealised tetrahedral OH refined as rotating group:
 O2(H2)
;
_atom_sites_solution_hydrogens   geom
_atom_sites_solution_primary     dual
_atom_sites_solution_secondary   ?
loop_
_atom_site_label
_atom_site_type_symbol
_atom_site_fract_x
_atom_site_fract_y
_atom_site_fract_z
_atom_site_U_iso_or_equiv
_atom_site_adp_type
_atom_site_occupancy
_atom_site_site_symmetry_order
_atom_site_calc_flag
_atom_site_refinement_flags_posn
_atom_site_refinement_flags_adp
_atom_site_refinement_flags_occupancy
_atom_site_disorder_assembly
_atom_site_disorder_group
O1 O 0.36994(19) 0.09111(11) 1.06591(10) 0.0580(3) Uani 1 1 d . . . . .
O2 O 0.72101(18) 0.22751(11) 1.11394(10) 0.0587(3) Uani 1 1 d . . . . .
H2 H 0.635214 0.173788 1.120321 0.088 Uiso 1 1 calc R U . . .
O3 O 0.75393(19) 0.51039(12) 0.86161(12) 0.0702(4) Uani 1 1 d . . . . .
N1 N 0.44627(17) 0.38408(9) 0.82495(9) 0.0372(2) Uani 1 1 d . . . . .
C1 C 0.33434(19) 0.28959(11) 0.84959(10) 0.0341(2) Uani 1 1 d . . . . .
C2 C 0.11222(19) 0.24781(12) 0.77143(12) 0.0407(3) Uani 1 1 d . . . . .
H2A H 0.105206 0.258544 0.687993 0.049 Uiso 1 1 calc R U . . .
H2B H 0.012560 0.301324 0.805606 0.049 Uiso 1 1 calc R U . . .
C3 C 0.0424(2) 0.11083(13) 0.76407(12) 0.0426(3) Uani 1 1 d . . . . .
C4 C 0.0789(2) 0.09166(14) 0.89621(14) 0.0492(3) Uani 1 1 d . . . . .
H4A H -0.024822 0.135608 0.935998 0.059 Uiso 1 1 calc R U . . .
H4B H 0.052800 0.002926 0.892028 0.059 Uiso 1 1 calc R U . . .
C5 C 0.2980(2) 0.13616(13) 0.97532(12) 0.0421(3) Uani 1 1 d . . . . .
C6 C 0.42137(19) 0.23392(11) 0.94567(10) 0.0367(2) Uani 1 1 d . . . . .
C7 C 0.6335(2) 0.27841(13) 1.01870(11) 0.0419(3) Uani 1 1 d . . . . .
C8 C 0.7472(2) 0.37058(13) 0.99185(12) 0.0468(3) Uani 1 1 d . . . . .
H8 H 0.885365 0.396748 1.039183 0.056 Uiso 1 1 calc R U . . .
C9 C 0.6602(2) 0.42818(13) 0.89307(12) 0.0459(3) Uani 1 1 d . . . . .
C10 C 0.3484(2) 0.45238(12) 0.73027(12) 0.0416(3) Uani 1 1 d . . . . .
H10A H 0.424941 0.534685 0.749672 0.050 Uiso 1 1 calc R U . . .
H10B H 0.201921 0.464684 0.735681 0.050 Uiso 1 1 calc R U . . .
C11 C 0.3479(2) 0.38758(11) 0.59845(11) 0.0390(3) Uani 1 1 d . . . . .
C12 C 0.5331(3) 0.34868(15) 0.56517(14) 0.0545(4) Uani 1 1 d . . . . .
H12 H 0.660779 0.359049 0.625436 0.065 Uiso 1 1 calc R U . . .
C13 C 0.5292(3) 0.29432(18) 0.44245(17) 0.0693(5) Uani 1 1 d . . . . .
H13 H 0.653908 0.266750 0.420994 0.083 Uiso 1 1 calc R U . . .
C14 C 0.3431(4) 0.28078(17) 0.35219(15) 0.0704(5) Uani 1 1 d . . . . .
H14 H 0.342293 0.245174 0.269748 0.084 Uiso 1 1 calc R U . . .
C15 C 0.1586(3) 0.31964(16) 0.38342(15) 0.0654(5) Uani 1 1 d . . . . .
H15 H 0.032251 0.311053 0.322347 0.078 Uiso 1 1 calc R U . . .
C16 C 0.1610(3) 0.37195(14) 0.50674(14) 0.0516(3) Uani 1 1 d . . . . .
H16 H 0.034845 0.396890 0.528011 0.062 Uiso 1 1 calc R U . . .
C17 C -0.1957(2) 0.08509(17) 0.70015(17) 0.0616(4) Uani 1 1 d . . . . .
H17A H -0.276347 0.140143 0.747272 0.092 Uiso 1 1 calc R U . . .
H17B H -0.241396 -0.000543 0.695203 0.092 Uiso 1 1 calc R U . . .
H17C H -0.218735 0.099537 0.617870 0.092 Uiso 1 1 calc R U . . .
C18 C 0.1714(3) 0.02225(15) 0.69017(15) 0.0576(4) Uani 1 1 d . . . . .
H18A H 0.157281 0.039883 0.609588 0.086 Uiso 1 1 calc R U . . .
H18B H 0.118601 -0.063110 0.680884 0.086 Uiso 1 1 calc R U . . .
H18C H 0.319370 0.034380 0.733683 0.086 Uiso 1 1 calc R U . . .

loop_
_atom_site_aniso_label
_atom_site_aniso_U_11
_atom_site_aniso_U_22
_atom_site_aniso_U_33
_atom_site_aniso_U_23
_atom_site_aniso_U_13
_atom_site_aniso_U_12
O1 0.0700(7) 0.0669(7) 0.0455(6) 0.0273(5) 0.0165(5) 0.0076(5)
O2 0.0616(7) 0.0670(7) 0.0419(5) 0.0182(5) -0.0046(5) 0.0049(5)
O3 0.0620(7) 0.0727(8) 0.0679(7) 0.0259(6) -0.0055(6) -0.0299(6)
N1 0.0403(5) 0.0363(5) 0.0325(5) 0.0064(4) 0.0057(4) -0.0020(4)
C1 0.0358(6) 0.0354(5) 0.0306(5) 0.0042(4) 0.0102(4) 0.0028(4)
C2 0.0347(6) 0.0469(7) 0.0415(6) 0.0149(5) 0.0070(5) 0.0006(5)
C3 0.0363(6) 0.0467(7) 0.0454(7) 0.0111(5) 0.0110(5) -0.0030(5)
C4 0.0464(7) 0.0551(8) 0.0548(8) 0.0223(6) 0.0207(6) 0.0003(6)
C5 0.0501(7) 0.0463(7) 0.0356(6) 0.0118(5) 0.0189(5) 0.0084(5)
C6 0.0403(6) 0.0401(6) 0.0294(5) 0.0060(4) 0.0094(4) 0.0048(5)
C7 0.0461(7) 0.0460(7) 0.0293(5) 0.0033(5) 0.0050(5) 0.0073(5)
C8 0.0427(7) 0.0514(7) 0.0364(6) 0.0005(5) -0.0005(5) -0.0035(6)
C9 0.0443(7) 0.0462(7) 0.0402(6) 0.0034(5) 0.0039(5) -0.0086(5)
C10 0.0491(7) 0.0343(6) 0.0405(6) 0.0100(5) 0.0075(5) 0.0014(5)
C11 0.0467(7) 0.0326(5) 0.0371(6) 0.0114(4) 0.0063(5) -0.0021(5)
C12 0.0516(8) 0.0638(9) 0.0479(8) 0.0118(7) 0.0124(6) 0.0045(7)
C13 0.0773(12) 0.0755(11) 0.0593(10) 0.0082(8) 0.0322(9) 0.0066(9)
C14 0.1055(15) 0.0613(10) 0.0409(8) 0.0032(7) 0.0211(9) -0.0137(10)
C15 0.0781(12) 0.0651(10) 0.0428(8) 0.0135(7) -0.0048(8) -0.0138(9)
C16 0.0521(8) 0.0529(8) 0.0470(7) 0.0161(6) 0.0020(6) 0.0005(6)
C17 0.0405(7) 0.0664(10) 0.0749(11) 0.0207(8) 0.0051(7) -0.0114(7)
C18 0.0565(9) 0.0550(9) 0.0545(8) -0.0025(7) 0.0143(7) -0.0012(7)

_geom_special_details            
;
 All esds (except the esd in the dihedral angle between two l.s. planes)
 are estimated using the full covariance matrix.  The cell esds are taken
 into account individually in the estimation of esds in distances, angles
 and torsion angles; correlations between esds in cell parameters are only
 used when they are defined by crystal symmetry.  An approximate (isotropic)
 treatment of cell esds is used for estimating esds involving l.s. planes.
;
loop_
_geom_bond_atom_site_label_1
_geom_bond_atom_site_label_2
_geom_bond_distance
_geom_bond_site_symmetry_2
_geom_bond_publ_flag
O1 C5 1.2394(16) . ?
O2 H2 0.8200 . ?
O2 C7 1.3434(16) . ?
O3 C9 1.2262(17) . ?
N1 C1 1.3555(15) . ?
N1 C9 1.4309(16) . ?
N1 C10 1.4788(16) . ?
C1 C2 1.5017(17) . ?
C1 C6 1.3824(16) . ?
C2 H2A 0.9700 . ?
C2 H2B 0.9700 . ?
C2 C3 1.5316(18) . ?
C3 C4 1.5256(19) . ?
C3 C17 1.5300(19) . ?
C3 C18 1.530(2) . ?
C4 H4A 0.9700 . ?
C4 H4B 0.9700 . ?
C4 C5 1.494(2) . ?
C5 C6 1.4536(18) . ?
C6 C7 1.4371(18) . ?
C7 C8 1.354(2) . ?
C8 H8 0.9300 . ?
C8 C9 1.420(2) . ?
C10 H10A 0.9700 . ?
C10 H10B 0.9700 . ?
C10 C11 1.5078(18) . ?
C11 C12 1.381(2) . ?
C11 C16 1.3816(19) . ?
C12 H12 0.9300 . ?
C12 C13 1.384(2) . ?
C13 H13 0.9300 . ?
C13 C14 1.371(3) . ?
C14 H14 0.9300 . ?
C14 C15 1.368(3) . ?
C15 H15 0.9300 . ?
C15 C16 1.387(2) . ?
C16 H16 0.9300 . ?
C17 H17A 0.9600 . ?
C17 H17B 0.9600 . ?
C17 H17C 0.9600 . ?
C18 H18A 0.9600 . ?
C18 H18B 0.9600 . ?
C18 H18C 0.9600 . ?

loop_
_geom_angle_atom_site_label_1
_geom_angle_atom_site_label_2
_geom_angle_atom_site_label_3
_geom_angle
_geom_angle_site_symmetry_1
_geom_angle_site_symmetry_3
_geom_angle_publ_flag
C7 O2 H2 109.5 . . ?
C1 N1 C9 122.34(11) . . ?
C1 N1 C10 121.41(10) . . ?
C9 N1 C10 116.16(10) . . ?
N1 C1 C2 118.58(10) . . ?
N1 C1 C6 120.79(11) . . ?
C6 C1 C2 120.62(11) . . ?
C1 C2 H2A 108.9 . . ?
C1 C2 H2B 108.9 . . ?
C1 C2 C3 113.46(11) . . ?
H2A C2 H2B 107.7 . . ?
C3 C2 H2A 108.9 . . ?
C3 C2 H2B 108.9 . . ?
C4 C3 C2 108.29(11) . . ?
C4 C3 C17 109.66(12) . . ?
C4 C3 C18 110.04(12) . . ?
C17 C3 C2 108.74(12) . . ?
C18 C3 C2 110.40(11) . . ?
C18 C3 C17 109.69(13) . . ?
C3 C4 H4A 108.7 . . ?
C3 C4 H4B 108.7 . . ?
H4A C4 H4B 107.6 . . ?
C5 C4 C3 114.41(11) . . ?
C5 C4 H4A 108.7 . . ?
C5 C4 H4B 108.7 . . ?
O1 C5 C4 119.80(12) . . ?
O1 C5 C6 121.16(13) . . ?
C6 C5 C4 119.03(11) . . ?
C1 C6 C5 120.76(11) . . ?
C1 C6 C7 118.45(11) . . ?
C7 C6 C5 120.75(11) . . ?
O2 C7 C6 119.80(12) . . ?
O2 C7 C8 119.55(12) . . ?
C8 C7 C6 120.65(12) . . ?
C7 C8 H8 119.2 . . ?
C7 C8 C9 121.50(12) . . ?
C9 C8 H8 119.2 . . ?
O3 C9 N1 118.36(13) . . ?
O3 C9 C8 125.42(13) . . ?
C8 C9 N1 116.22(12) . . ?
N1 C10 H10A 108.6 . . ?
N1 C10 H10B 108.6 . . ?
N1 C10 C11 114.61(10) . . ?
H10A C10 H10B 107.6 . . ?
C11 C10 H10A 108.6 . . ?
C11 C10 H10B 108.6 . . ?
C12 C11 C10 121.55(12) . . ?
C12 C11 C16 118.60(13) . . ?
C16 C11 C10 119.76(13) . . ?
C11 C12 H12 119.9 . . ?
C11 C12 C13 120.20(15) . . ?
C13 C12 H12 119.9 . . ?
C12 C13 H13 119.7 . . ?
C14 C13 C12 120.55(17) . . ?
C14 C13 H13 119.7 . . ?
C13 C14 H14 120.0 . . ?
C15 C14 C13 119.99(15) . . ?
C15 C14 H14 120.0 . . ?
C14 C15 H15 120.2 . . ?
C14 C15 C16 119.60(16) . . ?
C16 C15 H15 120.2 . . ?
C11 C16 C15 121.04(16) . . ?
C11 C16 H16 119.5 . . ?
C15 C16 H16 119.5 . . ?
C3 C17 H17A 109.5 . . ?
C3 C17 H17B 109.5 . . ?
C3 C17 H17C 109.5 . . ?
H17A C17 H17B 109.5 . . ?
H17A C17 H17C 109.5 . . ?
H17B C17 H17C 109.5 . . ?
C3 C18 H18A 109.5 . . ?
C3 C18 H18B 109.5 . . ?
C3 C18 H18C 109.5 . . ?
H18A C18 H18B 109.5 . . ?
H18A C18 H18C 109.5 . . ?
H18B C18 H18C 109.5 . . ?

loop_
_geom_torsion_atom_site_label_1
_geom_torsion_atom_site_label_2
_geom_torsion_atom_site_label_3
_geom_torsion_atom_site_label_4
_geom_torsion
_geom_torsion_site_symmetry_1
_geom_torsion_site_symmetry_2
_geom_torsion_site_symmetry_3
_geom_torsion_site_symmetry_4
_geom_torsion_publ_flag
O1 C5 C6 C1 -175.59(12) . . . . ?
O1 C5 C6 C7 1.91(19) . . . . ?
O2 C7 C8 C9 -179.20(13) . . . . ?
N1 C1 C2 C3 153.47(11) . . . . ?
N1 C1 C6 C5 177.44(11) . . . . ?
N1 C1 C6 C7 -0.12(17) . . . . ?
N1 C10 C11 C12 -53.03(16) . . . . ?
N1 C10 C11 C16 130.34(13) . . . . ?
C1 N1 C9 O3 176.92(13) . . . . ?
C1 N1 C9 C8 -2.34(19) . . . . ?
C1 N1 C10 C11 -82.31(14) . . . . ?
C1 C2 C3 C4 52.08(14) . . . . ?
C1 C2 C3 C17 171.18(11) . . . . ?
C1 C2 C3 C18 -68.45(15) . . . . ?
C1 C6 C7 O2 178.93(11) . . . . ?
C1 C6 C7 C8 -1.62(18) . . . . ?
C2 C1 C6 C5 -1.66(17) . . . . ?
C2 C1 C6 C7 -179.22(11) . . . . ?
C2 C3 C4 C5 -51.01(16) . . . . ?
C3 C4 C5 O1 -156.42(13) . . . . ?
C3 C4 C5 C6 24.84(18) . . . . ?
C4 C5 C6 C1 3.13(18) . . . . ?
C4 C5 C6 C7 -179.37(11) . . . . ?
C5 C6 C7 O2 1.37(19) . . . . ?
C5 C6 C7 C8 -179.18(12) . . . . ?
C6 C1 C2 C3 -27.41(16) . . . . ?
C6 C7 C8 C9 1.4(2) . . . . ?
C7 C8 C9 O3 -178.64(15) . . . . ?
C7 C8 C9 N1 0.6(2) . . . . ?
C9 N1 C1 C2 -178.75(11) . . . . ?
C9 N1 C1 C6 2.13(18) . . . . ?
C9 N1 C10 C11 101.06(13) . . . . ?
C10 N1 C1 C2 4.83(16) . . . . ?
C10 N1 C1 C6 -174.29(11) . . . . ?
C10 N1 C9 O3 -6.48(19) . . . . ?
C10 N1 C9 C8 174.26(11) . . . . ?
C10 C11 C12 C13 -177.22(14) . . . . ?
C10 C11 C16 C15 176.02(13) . . . . ?
C11 C12 C13 C14 1.3(3) . . . . ?
C12 C11 C16 C15 -0.7(2) . . . . ?
C12 C13 C14 C15 -0.9(3) . . . . ?
C13 C14 C15 C16 -0.4(3) . . . . ?
C14 C15 C16 C11 1.2(2) . . . . ?
C16 C11 C12 C13 -0.6(2) . . . . ?
C17 C3 C4 C5 -169.52(12) . . . . ?
C18 C3 C4 C5 69.74(15) . . . . ?

_shelx_res_file                  
;
TITL db_auto_a.res in P-1
    db.res
    created by SHELXL-2018/3 at 14:19:43 on 24-Jun-2022
REM Old TITL DB_auto in P-1
REM SHELXT solution in P-1
REM R1 0.182, Rweak 0.010, Alpha 0.037, Orientation as input
REM Formula found by SHELXT: C13 N O3
CELL 0.71073 6.437 10.9513 11.34 102.588 102.906 91.799
ZERR 2 0.0003 0.0004 0.0006 0.004 0.004 0.003
LATT 1
SFAC C H N O
UNIT 36 38 2 6

L.S. 4
PLAN  25
SIZE 0.08 0.14 0.32
TEMP 21.85
CONF
MORE -1
BOND $H
fmap 2
acta
OMIT -3 6 3
OMIT 0 -9 3
OMIT -4 8 4
REM <olex2.extras>
REM <HklSrc "%./db.hkl">
REM </olex2.extras>

WGHT    0.057900    0.179400
FVAR       0.88688
O1    4    0.369940    0.091114    1.065912    11.00000    0.06997    0.06694 =
         0.04546    0.02728    0.01647    0.00761
O2    4    0.721012    0.227512    1.113941    11.00000    0.06160    0.06700 =
         0.04189    0.01818   -0.00455    0.00493
AFIX 147
H2    2    0.635214    0.173788    1.120321    11.00000   -1.50000
AFIX   0
O3    4    0.753926    0.510394    0.861609    11.00000    0.06195    0.07272 =
         0.06794    0.02591   -0.00554   -0.02988
N1    3    0.446272    0.384081    0.824949    11.00000    0.04025    0.03634 =
         0.03251    0.00636    0.00571   -0.00197
C1    1    0.334337    0.289586    0.849590    11.00000    0.03581    0.03538 =
         0.03059    0.00422    0.01024    0.00278
C2    1    0.112222    0.247807    0.771432    11.00000    0.03466    0.04692 =
         0.04149    0.01488    0.00705    0.00057
AFIX  23
H2A   2    0.105206    0.258544    0.687993    11.00000   -1.20000
H2B   2    0.012560    0.301324    0.805606    11.00000   -1.20000
AFIX   0
C3    1    0.042368    0.110831    0.764073    11.00000    0.03626    0.04665 =
         0.04537    0.01110    0.01105   -0.00299
C4    1    0.078882    0.091662    0.896209    11.00000    0.04636    0.05508 =
         0.05482    0.02227    0.02071    0.00030
AFIX  23
H4A   2   -0.024822    0.135608    0.935998    11.00000   -1.20000
H4B   2    0.052800    0.002926    0.892028    11.00000   -1.20000
AFIX   0
C5    1    0.297974    0.136156    0.975316    11.00000    0.05006    0.04633 =
         0.03563    0.01180    0.01895    0.00843
C6    1    0.421372    0.233918    0.945669    11.00000    0.04027    0.04007 =
         0.02943    0.00604    0.00939    0.00479
C7    1    0.633527    0.278407    1.018699    11.00000    0.04609    0.04598 =
         0.02927    0.00329    0.00498    0.00730
C8    1    0.747203    0.370584    0.991845    11.00000    0.04268    0.05137 =
         0.03644    0.00046   -0.00049   -0.00348
AFIX  43
H8    2    0.885365    0.396748    1.039183    11.00000   -1.20000
AFIX   0
C9    1    0.660244    0.428182    0.893070    11.00000    0.04434    0.04624 =
         0.04019    0.00336    0.00393   -0.00865
C10   1    0.348376    0.452383    0.730266    11.00000    0.04908    0.03431 =
         0.04049    0.00997    0.00746    0.00144
AFIX  23
H10A  2    0.424941    0.534685    0.749672    11.00000   -1.20000
H10B  2    0.201921    0.464684    0.735681    11.00000   -1.20000
AFIX   0
C11   1    0.347887    0.387577    0.598452    11.00000    0.04667    0.03263 =
         0.03708    0.01139    0.00629   -0.00210
C12   1    0.533093    0.348675    0.565167    11.00000    0.05164    0.06376 =
         0.04787    0.01182    0.01236    0.00449
AFIX  43
H12   2    0.660779    0.359049    0.625436    11.00000   -1.20000
AFIX   0
C13   1    0.529226    0.294324    0.442445    11.00000    0.07732    0.07554 =
         0.05933    0.00816    0.03218    0.00663
AFIX  43
H13   2    0.653908    0.266750    0.420994    11.00000   -1.20000
AFIX   0
C14   1    0.343096    0.280779    0.352190    11.00000    0.10550    0.06130 =
         0.04086    0.00319    0.02114   -0.01371
AFIX  43
H14   2    0.342293    0.245174    0.269748    11.00000   -1.20000
AFIX   0
C15   1    0.158569    0.319644    0.383420    11.00000    0.07809    0.06509 =
         0.04279    0.01349   -0.00485   -0.01375
AFIX  43
H15   2    0.032251    0.311053    0.322347    11.00000   -1.20000
AFIX   0
C16   1    0.161000    0.371952    0.506742    11.00000    0.05206    0.05289 =
         0.04695    0.01607    0.00196    0.00055
AFIX  43
H16   2    0.034845    0.396890    0.528011    11.00000   -1.20000
AFIX   0
C17   1   -0.195701    0.085095    0.700151    11.00000    0.04055    0.06637 =
         0.07487    0.02066    0.00513   -0.01139
AFIX 137
H17A  2   -0.276347    0.140143    0.747272    11.00000   -1.50000
H17B  2   -0.241396   -0.000543    0.695203    11.00000   -1.50000
H17C  2   -0.218735    0.099537    0.617870    11.00000   -1.50000
AFIX   0
C18   1    0.171424    0.022246    0.690175    11.00000    0.05648    0.05499 =
         0.05446   -0.00253    0.01430   -0.00117
AFIX 137
H18A  2    0.157281    0.039883    0.609588    11.00000   -1.50000
H18B  2    0.118601   -0.063110    0.680884    11.00000   -1.50000
H18C  2    0.319370    0.034380    0.733683    11.00000   -1.50000
AFIX   0
HKLF 4


REM  db_auto_a.res in P-1
REM wR2 = 0.1579, GooF = S = 1.043, Restrained GooF = 1.043 for all data
REM R1 = 0.0552 for 3672 Fo > 4sig(Fo) and 0.0799 for all 5272 data
REM 202 parameters refined using 0 restraints

END

WGHT      0.0580      0.1790

REM Highest difference peak  0.236,  deepest hole -0.166,  1-sigma level  0.038
Q1    1   0.5202  0.2649  0.9731  11.00000  0.05    0.24
Q2    1   0.2235  0.2750  0.8187  11.00000  0.05    0.23
Q3    1   0.3552  0.2591  0.9013  11.00000  0.05    0.21
Q4    1   0.6876  0.3954  0.9497  11.00000  0.05    0.21
Q5    1   0.3731  0.1847  0.9581  11.00000  0.05    0.21
Q6    1   0.3788  0.2373  0.8857  11.00000  0.05    0.21
Q7    1   0.0872  0.1758  0.7763  11.00000  0.05    0.21
Q8    1   0.3527  0.4155  0.6609  11.00000  0.05    0.20
Q9    1  -0.0631  0.1058  0.7376  11.00000  0.05    0.19
Q10   1   0.0655  0.1146  0.8373  11.00000  0.05    0.18
Q11   1   0.3818  0.3404  0.8455  11.00000  0.05    0.18
Q12   1   0.5521  0.4050  0.8560  11.00000  0.05    0.17
Q13   1   0.1122  0.0661  0.7360  11.00000  0.05    0.17
Q14   1   0.1981  0.1181  0.9201  11.00000  0.05    0.17
Q15   1   0.6475  0.3402  1.0068  11.00000  0.05    0.16
Q16   1   0.4129  0.2674  0.4137  11.00000  0.05    0.16
Q17   1   0.2414  0.2606  0.3628  11.00000  0.05    0.16
Q18   1   0.4891  0.1250  1.0867  11.00000  0.05    0.16
Q19   1   0.4398  0.3882  0.5811  11.00000  0.05    0.15
Q20   1   0.3929  0.4137  0.7799  11.00000  0.05    0.15
Q21   1   0.2506  0.3588  0.5634  11.00000  0.05    0.14
Q22   1   0.1703  0.3701  0.4447  11.00000  0.05    0.14
Q23   1   0.6968  0.5458  0.8129  11.00000  0.05    0.13
Q24   1   0.1114  0.3813  0.5127  11.00000  0.05    0.13
Q25   1   0.0479  0.2827  0.7160  11.00000  0.05    0.13
;
_shelx_res_checksum              64643
_olex2_submission_special_instructions 'No special instructions were received'
_oxdiff_exptl_absorpt_empirical_details 
;
Empirical correction (ABSPACK) includes:
- Absorption correction using spherical harmonics
- Frame scaling
- Detector area scaling
;
_oxdiff_exptl_absorpt_empirical_full_max 1.489
_oxdiff_exptl_absorpt_empirical_full_min 0.460
